# Supplementary material for: Impact of Inherited Thrombophilia in Women with Obstetric Antiphospholipid Syndrome: A Single-Center Study and Literature Review
Source: Biomedicines. 2024 May 25;12(6):1174. doi: 10.3390/biomedicines12061174 (PMC11201097; doi:10.3390/biomedicines12061174)
Supplement: Supplementary file 1 [file biomedicines-12-01174-s001.zip]

Archive with 1 entries (1 files):
- biomedicines-2973824-supplementary.pdf
